# Supplementary material for: Can Chemical Toxicity in Saltwater Be Predicted from Toxicity in Freshwater? A Comprehensive Evaluation Using Species Sensitivity Distributions
Source: Environ Toxicol Chem. 2022 May 27;41(8):2021–7. doi: 10.1002/etc.5354 (PMC9542858; doi:10.1002/etc.5354)
Supplement: Supplementary file 2 — Supporting information. [file ETC-41-2021-s001.xlsx]

## Sheet: List_of_SSD_parameters
	CAS	Chemical	Mean_Freshwater	Mean_Saltwater	SD_Freshwater	SD_Saltwater	No_species_Freshwater	No_species_Saltwater	MoA
1	50000	Formaldehyde	4.65	5.23	0.53	0.38	32	9	S
2	50293	p,p'-DDT	0.69	0.32	0.44	0.61	92	23	U
3	51285	2,4-Dinitrophenol	3.99	3.76	0.79	0.98	22	5	U
4	52686	Trichlorfon	2.84	4	1.6	0.65	72	6	S
5	56359	Bis(tributyltin)oxide	1.28	0.89	1.34	0.79	30	19	U
6	56382	Parathion	1.6	1.36	1.32	1.35	86	14	S
7	58899	Lindane	2.18	2.01	1.02	1.2	117	35	U
8	60515	Dimethoate	3.21	3.83	1.38	1.08	65	12	S
9	60571	Dieldrin	1.07	1.13	0.67	0.67	71	24	S
10	62737	Dichlorvos	2.41	2.96	1.5	1	64	18	S
11	64197	Acetic acid	5.12	5.33	0.48	0.12	17	5	U
12	67561	Methanol	6.18	6.72	1.57	0.68	20	5	N
13	72208	Endrin	0.36	-0.19	0.7	0.8	77	16	S
14	72435	Methoxychlor	1.16	1.55	0.69	0.6	56	20	N
15	75252	Bromoform	4.63	3.8	0.12	0.81	5	5	N
16	76448	Heptachlor	1.59	1.06	0.75	0.78	45	14	S
17	76879	Triphenyltin hydroxide	1.63	0.89	1.26	0.88	19	6	U
18	78342	Dioxathion	1.62	1.37	0.91	0.39	11	7	S
19	78488	Tribufos	2.47	2.12	0.85	1.08	11	7	U
20	79005	1,1,2-Trichloroethane	5.02	4.95	0.3	0.29	14	8	N
21	79016	Trichloroethylene	4.78	4.46	0.31	0.37	29	5	N
22	84742	Dibutyl phthalate	3.29	2.66	0.47	1	17	7	U
23	85007	Diquat dibromide	3.91	4.19	1.27	0.72	36	7	N
24	85687	Benzyl butyl phthalate	3	2.57	0.33	0.85	9	5	U
25	86500	Azinphos-methyl	1.1	1.21	1.24	1.35	42	15	S
26	91203	Naphthalene	3.76	3.61	0.61	0.53	27	9	N
27	94746	MCPA	4.55	4.38	0.71	1.79	18	5	U
28	94757	2,4-Dichlorophenoxyacetic acid	5.04	5.39	0.87	0.61	50	9	U
29	95501	1,2-Dichlorobenzene	3.94	4.16	0.48	0.5	18	8	N
30	100027	4-Nitrophenol	4.09	4.08	0.34	0.45	20	5	N
31	107028	Acrolein	1.99	2.2	0.42	0.43	21	6	S
32	107062	1,2-Dichloroethane	5.27	5.45	0.42	0.19	12	5	N
33	108883	Toluene	4.82	4.66	0.6	0.39	33	8	N
34	108907	Chlorobenzene	3.85	4.29	1.01	0.84	15	5	N
35	108952	Phenol	4.82	4.49	0.75	0.72	183	28	N
36	115322	Dicofol	2.82	2.36	0.45	0.55	20	7	U
37	116063	Aldicarb	3.17	2.3	1.11	1.18	23	9	S
38	120821	1,2,4-Trichlorobenzene	3.44	3.42	0.38	0.5	24	8	N
39	121755	Malathion	2.38	2.5	1.26	0.96	174	26	S
40	131113	Dimethyl phthalate	5.07	4.91	0.35	0.63	12	5	U
41	131522	Sodium pentachlorophenate	2.41	2.38	0.65	0.66	76	12	U
42	143500	Kepone	2.16	1.81	0.41	0.65	14	12	S
43	145733	Endothal	3.94	3.95	1.24	1	18	9	U
44	151213	Sodium dodecyl sulfate	3.95	3.57	0.51	0.59	44	31	U
45	298022	Phorate	1.42	0.53	1.05	1.23	19	8	S
46	309002	Aldrin	1.19	1.14	0.53	0.29	38	9	S
47	330541	Diuron	2.84	2.86	1.33	1.09	42	5	N
48	563122	Ethion	2.05	1.4	1.45	0.62	21	5	S
49	569642	Malachite green	2.43	3.03	0.52	0.44	25	6	N
50	608731	1,2,3,4,5,6-Hexachlorocyclohexane	2.47	1.47	0.92	1.72	23	5	S
51	639587	Triphenyltin chloride	1.13	0.37	1.04	0.55	15	5	U
52	732116	Phosmet	2.63	2.46	1.11	1.68	21	8	S
53	786196	Carbophenothion	2.03	1.34	1	0.93	12	8	S
54	834128	Ametryn	2.96	3.04	1.43	1.31	29	8	U
55	944229	Fonofos	2.08	1.67	0.98	1.58	8	6	S
56	950378	Methidathion	3.65	1.79	1.21	1.4	25	7	S
57	1194656	Dichlobenil	3.83	3.65	0.42	0.46	25	5	N
58	1314132	Zinc oxide	3.42	3.47	0.9	1.01	201	86	U
59	1317380	Cupric oxide	2.38	2.41	0.86	0.82	256	120	U
60	1461229	Tributyltin chloride	1.14	0.81	0.91	0.96	16	17	U
61	1563662	Carbofuran	2.81	2.21	1.26	0.92	66	6	S
62	1897456	Chlorothalonil	1.82	1.8	0.47	0.34	28	6	U
63	2104645	EPN	1.97	1.39	1.2	1.23	26	9	S
64	2212671	Molinate	3.9	3.7	0.57	0.8	39	7	U
65	2597037	Phenthoate	1.83	1.15	1.28	0.76	19	5	S
66	2921882	Chlorpyrifos	0.86	0.95	1.23	1.18	125	25	S
67	3383968	Temephos	1.05	1.8	1.07	0.96	58	12	S
68	5064313	Glycine, N,N-bis(carboxymethyl)-, trisodium salt	5.81	6.7	0.6	0.16	13	9	N
69	5598130	Chlorpyrifos-methyl	1.72	1.51	1.27	2.02	19	6	S
70	6923224	Monocrotophos	3.87	3.14	1.23	0.97	21	6	S
71	7287196	Prometryn	2.67	2.9	1.24	1.05	19	7	U
72	7440508	Copper	2.07	2.65	0.98	0.74	78	27	U
73	7631994	Sodium nitrate	6.15	6.19	0.48	0.32	13	6	U
74	7632000	Sodium nitrite	4.17	4.59	0.9	0.7	28	11	U
75	7664417	Ammonia	3.57	4.13	0.81	0.76	25	14	U
76	7681494	Sodium fluoride	5.22	5.45	0.44	0.48	28	5	U
77	7681529	Sodium hypochlorite	2.85	2.43	0.95	0.5	29	22	U
78	7722647	Potassium permanganate	3.71	3.66	0.91	0.38	23	7	U
79	7786347	2-Butenoic acid, 3-[(dimethoxyphosphinyl)oxy]-, methyl ester	1.51	2.02	1.32	0.99	17	6	S
80	8001352	Toxaphene	1.04	0.24	0.49	0.28	42	7	U
81	10028225	Ferric sulfate	4.51	4.73	0.91	0.49	26	6	U
82	10045940	Mercuric nitrate	2.12	2.03	0.75	0.92	116	69	U
83	10099748	Lead nitrate	3.79	3.53	1.09	0.91	85	42	U
84	10102188	Sodium selenite	3.87	3.82	0.79	0.61	49	14	U
85	10108642	Cadmium chloride	2.82	3.2	1.05	0.84	225	115	U
86	10294265	Silver sulfate	1.41	1.87	0.86	0.76	50	18	U
87	12427382	Maneb	2.79	3.65	0.62	0.9	16	9	U
88	12789036	Technical chlordane	1.14	0.72	0.27	0.69	25	6	U
89	13171216	Phosphamidon	2.2	2.81	1.18	0.58	17	10	S
90	13194484	Ethoprop	2.99	1.67	0.92	1.11	7	7	U
91	16752775	Methomyl	2.8	2.73	0.88	0.64	38	9	S
92	26172554	5-Chloro-2-methyl-3(2H)-isothiazolone	2.78	2.99	0.77	1.2	6	5	N
93	28159980	Cybutryne	1.24	1.95	1.56	1.64	18	5	U
94	28249776	Thiobencarb	3.3	2.9	0.63	0.42	41	14	U
95	30560191	Acephate	5.27	4.94	0.81	0.99	19	9	U
96	37211055	Nickel chloride	3.94	4.15	0.9	0.95	63	33	U
97	41198087	Profenofos	1.6	1.84	1.27	1.37	17	6	S
98	51630581	Fenvalerate	0.1	-0.23	0.69	0.79	32	17	S
99	52315078	Cypermethrin	-0.13	-0.53	1.09	1.17	51	11	S
100	52645531	Permethrin	0.6	0.3	0.55	1.06	68	16	S
101	52918635	Deltamethrin	-0.3	-0.58	0.71	1.15	31	5	S
102	59669260	Thiodicarb	3.01	2.1	0.87	1.01	8	5	S
103	64359815	4,5-Dichloro-2-octyl-3(2H)-isothiazolone	1.14	1.39	0.45	0.9	6	7	N
104	70124775	Flucythrinate	-0.04	-0.32	0.7	0.95	11	7	S
